# Supplementary material for: USP9X regulates centrosome duplication and promotes breast carcinogenesis
Source: Nat Commun. 2017 Mar 31;8:14866. doi: 10.1038/ncomms14866 (PMC5380967; doi:10.1038/ncomms14866)
Supplement: Supplementary Data 1 — Mass Spectrometry Analysis of USP9X/CEP13-containing Protein Complex. Whole-cell extracts from HeLa cells with doxycycline (Dox)-inducible expression of stably integrated FLAG-USP9X or FLAG-CEP131 were purified with an anti-FLAG affinity column and analyzed by mass spectrometry. Information on Peptide fragments, peptide coverage and other parameters is shown. [file ncomms14866-s2.xls]

## Sheet: Mass spec
Mass Spectrometry Analysis of USP9X/CEP131-containing Protein Complex
Mass Spectrometry Analysis of USP9X-containing Protein Complex
						Score	Coverage	MW	Accession	Peptide (Hits)
Molecular weights	Protein	Peptide	MH+	DeltaM	z	XC	DeltaCn	Sp	RSp	Ions
300 kDa	Spectrin beta chain, brain 1 (SPTBN1)					90.1884		274606	112382250	9 (9 0 0 0 0)
		K.NRETASELLMR.L	1320.5	-0.0974082	2	2.71467	0.35047	770.796	2	12/20
		K.MLTAQDMSYDEAR.N	1531.69	-0.453545	2	2.96565	0.517072	868.162	1	15/24
		R.AQTLPTSVVTITSESSPGKR.E	2060.29	-0.999924	2	3.66884	0.572599	783.993	1	19/38
		K.LLEVLSGERLPKPTK.G	1681.01	-0.484702	2	3.17416	0.478154	911.233	1	17/28
		R.MHTTFEHDIQALGTQVR.Q	1985.21	1.52063	2	3.69885	0.532922	1032.5	1	18/32
		R.DVSSVELLMNNHQGIK.A	1785.02	0.231744	2	3.48173	0.30055	894.97	1	17/30
		R.EIGQSVDEVEKLIK.R	1587.8	-0.221537	2	2.77406	0.37229	1204.69	1	17/26
		K.VIESTQDLGNDLAGVMALQR.K	2131.4	0.0680268	2	3.47568	0.427527	1178.31	1	21/38
		K.FANSLVGVQQQLQAFNTYR.T	2185.43	-0.857525	2	3.76869	0.48821	909.934	1	19/36
300 kDa	USP9X					558.275	24.1102	292277	145309309	56 (55 1 0 0 0)
		K.KIIEDCSNSEETVK.L	1652.78	-0.523454	2	4.81454	0.155248	2103.38	1	21/26
		K.IIEDCSNSEETVK.L	1524.6	-0.617142	2	3.6234	0.131313	1127.37	1	17/24
		K.ILDYSCSQDRDTQK.I	1729.82	-0.192519	2	3.55556	0.480128	850.337	1	17/26
		R.LYARDHEDYDPQTVR.L	1878.98	0.156909	3	3.64758	0.531471	784.254	1	25/56
		R.AQENYEGSEEVSPPQTKDQ.-	2137.16	0.231215	2	3.3064	0.510388	584.864	1	17/36
		K.NLASRVPGQEETVK.N	1528.69	-0.845441	2	3.74462	0.507259	987.34	1	16/26
		R.EYINECDSDYHEER.T	1859.84	-0.710167	2	4.17885	0.454776	1169.62	1	18/26
		R.VVIQSNDDIASR.A	1317.43	-0.165065	2	3.44623	0.568242	1173.08	1	19/22
		K.VLGGSFADQK.I	1022.14	-0.367804	2	3.07923	0.51676	604.451	1	15/18
		R.KLIGQLNLKDK.S	1270.55	-0.341865	2	2.96025	0.246821	691.559	1	13/20
		K.TEDRKEYNIGVLR.H	1593.77	2.61262	2	3.30674	0.340031	698.495	1	17/24
		R.DSLHQPQYVEKLEK.I	1714.9	-0.0445994	3	4.33618	0.474515	1574.66	1	26/52
		K.KIIEDCSNSEETVKLLR.F	2035.28	0.307926	2	5.35666	0.144213	1495.01	1	22/32
		R.TSYVKKIIEDCSNSEETVK.L	2231.44	0.257114	2	4.94717	0.0323651	1323.42	1	21/36
		K.IIEDCSNSEETVKLLR.F	1907.11	2.60169	2	4.69669	0.0725604	1804.35	1	20/30
		K.CLAENAVYLCDR.E	1484.62	0.381136	2	3.19117	0.42936	854.401	2	14/22
		K.EAKNEAKNDALSMIIK.S	1776.05	-0.737795	2	2.91555	0.416732	518.788	1	13/30
		R.HLQVIFGHLAASR.L	1449.69	2.2637	3	3.83401	0.570244	1763.23	1	27/48
		R.MDTIDQDDELIR.Y	1464.58	-1.03419	2	3.83344	0.541035	1016.72	1	18/22
		K.LIGQLNLKDKSLITAK.L	1756.12	-1.17699	2	2.98772	0.430165	537.949	1	13/30
		K.NEAKNDALSMIIK.S	1447.68	-0.31926	2	4.22126	0.254175	1329.05	1	19/24
		R.ELDMEPYTVAGVAK.L	1523.73	0.367578	2	3.47176	0.363936	556.538	1	17/26
		K.DGQLWLCAPQAK.Q	1387.56	1.90491	2	3.52399	0.361507	898.795	1	14/22
		R.LVGVLVHSGQASGGHYYSYIIQR.N	2505.82	-1.17681	2	4.59752	0.686382	1187.19	1	22/44
		K.HSGDYFTLLR.H	1209.34	-0.632879	2	3.51971	0.349871	1118.67	1	16/18
		R.TNDKWVIPALK.Q	1285.52	1.11612	2	2.85939	0.180973	845.138	1	14/20
		R.VPGQEETVKNLEIFR.L	1759.98	-1.17244	2	3.25866	0.60791	691.864	1	16/28
		R.DDVFGYPQQFEDKPALSK.T	2085.26	2.23962	2	3.88198	0.542396	513.564	1	19/34
		K.LPPVLAIQLKR.F	1248.59	-0.883959	2	3.13137	0.492864	1073.84	1	17/20
		K.NDALSMIIK.S	1005.21	-0.828921	1	2.25527	0.32021	565.858	1	11/16
		R.FSEYLLECPSAEVR.G	1700.86	-0.94368	2	3.67494	0.511016	1073.55	1	18/26
		K.ILTDEAVSGWKFEIHR.C	1902.14	2.291	2	4.81711	0.577987	1498.37	1	22/30
		R.VPGQEETVKNLEIFRLK.M	2001.32	-0.338074	2	3.08295	0.405613	538.234	1	16/32
		R.EICSLFGEAPQNLSQTQR.S	2079.25	-0.835129	2	4.81016	0.625043	1876.8	1	25/34
		R.YISELAITTRPHQIIMPSAIER.S	2540.97	-1.12578	3	4.66306	0.585336	1060.43	1	31/84
		R.FFRDGLTISFTK.I	1432.65	-0.221853	2	3.58059	0.446868	1503.55	1	17/22
		R.YECEESFTTLNVDIR.N	1876.99	0.457795	2	4.61886	0.428449	1756.87	1	19/28
		R.MQYSMEYFQFMKK.L	1762.11	-1.92734	2	3.60825	0.408314	1061.14	1	16/24
		K.IAKLLLTAIGYGHVR.A	1625.98	1.87196	2	3.9542	0.49464	880.53	1	16/28
		K.FNDYFEFPR.E	1235.33	-0.0453348	2	3.15307	0.383267	1166.6	1	14/16
		R.FLLKDGQLWLCAPQAK.Q	1889.22	-0.426747	3	4.27018	0.341933	1463.41	1	30/60
		R.LQVNQVVIHEDFIQSCFDR.L	2348.59	0.796418	2	4.4518	0.653244	728.036	1	19/36
		R.NHQNLLDSLEQYVK.G	1701.86	-0.821945	2	3.18333	0.35848	699.529	1	17/26
		K.MILRLLQISSFNGK.M	1620.98	-0.275088	2	3.02725	0.308243	588.046	1	15/26
		R.MQYSMEYFQFMK.K	1633.94	2.47202	2	3.89135	0.290998	1564.57	1	18/22
		R.FWFAHNVLFNVSNR.F	1751.97	-0.573411	2	4.46661	0.601281	1946.87	1	21/26
		K.IELFVGGELIDPADDR.K	1759.94	-0.864109	2	4.0506	0.491481	1210.31	1	19/30
		K.NDALSMIIKSLK.N	1333.62	-0.781391	2	3.40077	0.495363	1025.57	1	16/22
		K.GWLVDLLNK.F	1058.26	0.344635	2	2.8457	0.258759	987.507	3	13/16
		K.ALTLQDLDNIWAAQAGK.H	1829.05	-0.0304256	2	5.5038	0.580662	1921.99	1	22/32
		K.LSVPATFMLVSLDEGPGPPIK.Y	2169.57	2.12952	2	4.67322	0.56353	920.104	1	19/40
		K.SGGLPLVLSMLTR.N	1344.65	2.73654	2	4.11942	0.491001	888.989	1	18/24
		R.MAEWIQQNNILSIVLR.D	1929.28	-0.156254	2	4.94126	0.523899	2322.33	1	23/30
		K.WTWAVEWLGDELER.R	1790.96	-0.88159	2	2.98288	0.526566	1112.25	1	18/26
		K.LLLTAIGYGHVR.A	1313.57	-1.40579	2	2.83457	0.432895	890.156	1	17/22
		R.GSASDWYDALCILLR.H	1740.93	-0.887747	2	3.88579	0.611465	1091.93	1	18/28
135 kDa	CEP131					390.273	16.7477	121847	111955084	39 (39 0 0 0 0)
		R.VAQAQAQHELEIK.K	1465.64	-0.522012	2	4.16942	0.374573	1383.34	1	18/24
		R.VAQAQAQHELEIKKLK.E	1835.14	-0.547815	2	2.78855	0.26552	863.211	1	18/30
		K.AELATLQAR.Q	973.109	-0.742204	2	2.64172	0.167869	831.302	1	12/16
		K.AATCEGSESSGFGKLPK.N	1726.86	-0.902424	2	3.59441	0.39192	795.865	1	17/32
		R.QQLELEEVHR.R	1281.4	-0.174334	2	2.53137	0.415689	622.802	1	12/18
		R.CSELKGQLGEAEGENLR.L	1891.02	-0.865958	3	4.45666	0.449641	1479.52	1	33/64
		K.SLHEAELLQSDER.A	1527.62	0.125374	2	3.77606	0.523699	1507.98	1	19/24
		R.VPGMRQPAQELSPTPGGTAHQALK.A	2472.81	-0.0782013	3	4.16939	0.300399	1086.1	1	32/92
		R.KVLEATGPGGSQAINNLR.R	1826.05	-0.491756	2	3.95215	0.453174	1079.44	1	20/34
		R.LKSLHEAELLQSDER.A	1768.95	2.38985	2	4.32588	0.365963	1289.26	1	18/28
		R.RKECTVALAPNFTANNR.S	1963.18	0.664201	2	4.74793	0.453157	1469.45	1	22/32
		R.SGEGTLLDLHQQK.E	1426.56	-0.236592	2	3.10106	0.496731	1146.88	1	15/24
		R.DKEIELVIHR.L	1252.45	-0.195709	2	2.99012	0.390204	1259.32	1	15/18
		R.ALEDAQAVNEQLSSER.S	1760.84	2.4697	2	4.85833	0.495882	1592.65	1	22/30
		K.VLEATGPGGSQAINNLR.R	1697.87	1.68091	2	3.55723	0.345722	715.634	1	17/32
		R.LEADMALAKEESEKAAESR.I	2079.28	-1.51738	3	3.93541	0.556082	1379.35	1	33/72
		K.IKEVTVRGLEPEIQK.L	1740.04	-0.582984	2	3.67169	0.419252	809.658	1	18/28
		K.EVTVRGLEPEIQK.L	1498.71	-1.27843	2	2.63444	0.136517	654.326	4	14/24
		K.RADHLEELLEQHR.R	1646.79	0.067088	3	5.20045	0.406411	2219.37	1	31/48
		K.VLSEKCEAVVAELKQEDQR.C	2232.47	-0.293679	3	4.05589	0.389367	918.156	1	29/72
		R.GAGAARLEHLLQAK.R	1435.66	-0.31608	2	3.46319	0.352733	775.54	1	16/26
		R.ADHLEELLEQHR.R	1490.6	-0.294579	2	3.59227	0.411166	1593.05	1	16/22
		R.APPLKSSNQTAPSLNNIIK.A	1994.28	-0.660382	2	4.01726	0.636347	796.615	1	19/36
		R.YTPSERAPPLKSSNQTAPSLNNIIK.A	2728.05	0.127411	3	4.39856	0.498589	877.373	1	27/96
		K.LEVEEKKQAMLLLQR.A	1829.2	-0.51246	2	2.91425	0.481447	601.07	1	15/28
		K.RPASLSTAPSEKGATWNVLDDQPR.G	2597.83	0.732836	3	4.51212	0.523384	772.599	1	27/92
		R.LRDKYEAELSELEQSER.K	2096.24	2.4478	3	5.46907	0.487945	2444.42	1	34/64
		R.DKYEAELSELEQSER.K	1826.9	-0.367256	2	4.26001	0.457239	1613.89	1	20/28
		K.GATWNVLDDQPR.G	1372.47	-0.313986	2	2.97905	0.353329	924.966	1	15/22
		R.HQMELNTLKQQLELER.Q	2011.29	-0.557294	2	4.40282	0.507724	2257.53	1	22/30
		R.TQDVLAQDAAGDNLEMMAPSR.G	2234.45	-0.664959	2	5.30312	0.652438	2236.42	1	25/40
		R.HLAFIDQLIEDKK.V	1570.81	-0.271506	2	4.98607	0.5345	1762.76	1	21/24
		R.AIGSVPERSPAGVDLSLTGLPPPVSR.R	2573.93	2.47392	3	4.31387	0.416558	651.666	1	32/100
		K.EVTVRGLEPEIQKLIAR.H	1952.29	0.860023	3	3.77334	0.265038	545.827	1	22/64
		R.HLAFIDQLIEDK.K	1442.64	-0.715169	2	4.27771	0.548817	1155.94	1	19/22
		R.HLAFIDQLIEDKKVLSEK.C	2127.47	-0.827801	2	4.32159	0.54371	1189.91	1	20/34
		K.LQSIMSFLDEM*EK.S	1587.84	-0.774467	2	2.58989	0.413205	572.116	1	14/24
		R.SGSPRPTEPTDFLMLFEGSPSGK.K	2438.7	-0.874633	2	4.52626	0.516695	1022.91	1	21/44
		K.LQSIMSFLDEMEK.S	1571.84	0.0342904	2	3.50987	0.349056	668.58	1	15/24
120 kD	Importin-5 (IPO5)					50.2426		125544	24797086	5 (5 0 0 0 0)
		K.VCDIAAELAR.N	1118.26	-0.254395	2	2.96818	0.291147	1058.98	1	15/18
		K.SLVEIADTVPK.Y	1172.35	-0.357915	2	3.33405	0.480585	1630.18	1	17/20
		R.VQAHAAAALINFTEDCPK.S	1957.17	-0.453457	2	4.41182	0.632879	2243.61	1	24/34
		R.VAAAESMPLLLECAR.V	1631.91	-0.340077	2	3.18229	0.482139	584.641	1	17/28
		K.VIAALLQTMEDQGNQR.V	1788.02	-0.610034	2	4.85252	0.578029	2159.85	1	21/30
110 kD	ITCH					10.1446		98675.3	27477109	1 (1 0 0 0 0)
		R.SQLQGAMQQFNQR.F	1536.7	-0.95883	2	2.8927	0.4715	1164	1	16/24
75 kD	PRMT5					190.28		72683.4	20070220	19 (19 0 0 0 0)
		K.YSQYQQAIYK.C	1292.42	-0.245998	2	2.95151	0.516463	1180.93	1	15/18
		R.GPLVNASLRAAK.Q	1197.41	0.0601064	2	3.04167	0.480246	910.507	1	16/22
		K.KGFPVLSK.M	876.078	-0.215657	2	2.6726	0.216732	567.47	1	11/14
		R.DDIIENAPTTHTEEYSGEEK.T	2279.31	-0.723275	2	4.35181	0.589981	1036.92	1	22/38
		K.LSPWIRPDSKVEK.I	1555.8	-0.385802	2	3.27847	0.320636	837.823	1	16/24
		R.EKDRDPEAQFEM*PYVVR.L	2126.33	1.56393	3	3.79046	0.382475	1075.92	1	25/64
		R.VPLVAPEDLR.D	1109.3	-0.69653	2	3.09464	0.490671	1152.39	1	15/18
		R.LHNFHQLSAPQPCFTFSHPNR.D	2536.79	0.98745	3	4.9995	0.418164	1237.22	1	32/80
		R.EKDRDPEAQFEMPYVVR.L	2110.34	-1.20708	3	3.93589	0.455498	1380.56	1	28/64
		K.RIAVALEIGADLPSNHVIDR.W	2160.46	0.0505152	3	4.42759	0.449983	1666.21	1	36/76
		R.CSNSKKVWYEWAVTAPVCSAIHNPTGR.S	3120.45	-0.239804	3	4.32934	0.456835	551.861	1	30/104
		R.VPLVAPEDLRDDIIENAPTTHTEEYSGEEK.T	3369.59	-1.42882	3	5.59839	0.513985	1567.23	1	37/116
		R.VSSGRDLNCVPEIADTLGAVAK.Q	2273.52	-0.637718	2	4.9501	0.495964	959.702	1	21/42
		R.IAVALEIGADLPSNHVIDR.W	2004.28	-0.762202	2	5.38945	0.469636	1427.12	1	24/36
		K.KVWYEWAVTAPVCSAIHNPTGR.S	2543.86	-0.390371	2	4.01931	0.54332	650.141	1	19/42
		R.SDLLLSGRDWNTLIVGK.L	1888.16	-0.599749	2	4.26051	0.432246	823.707	1	17/32
		K.CLLDRVPEEEKDTNVQVLMVLGAGR.G	2843.24	-0.956156	3	4.25033	0.340766	860.953	1	28/96
		K.AAILPTSIFLTNK.K	1389.66	-0.700458	2	4.0796	0.577513	847.936	1	20/24
		R.TLCDYSKRIAVALEIGADLPSNHVIDR.W	3028.4	-0.387401	3	4.68044	0.382034	766.818	1	32/104
72 kD	Heat shock cognate 71 kDa protein isoform 1 (HSPA8)					416.282		70897.6	5729877	42 (40 2 0 0 0)
		K.STAGDTHLGGEDFDNR.M	1692.68	-0.994917	2	3.9762	0.603545	922.972	1	18/30
		K.NQVAM*NPTNTVFDAKR.L	1823.02	-0.985202	2	3.12252	0.501636	879.525	1	20/30
		R.RFDDAVVQSDMK.H	1411.57	-0.000432073	2	2.90215	0.344393	889.735	1	15/22
		R.FDDAVVQSDMK.H	1255.38	0.108651	2	2.78505	0.50615	760.196	1	15/20
		R.M*VNHFIAEFKR.K	1408.65	0.535302	2	3.13419	0.394985	811.053	1	17/20
		K.MKEIAEAYLGK.T	1253.49	1.60548	2	2.92315	0.200524	877.222	1	15/20
		K.SQIHDIVLVGGSTR.I	1482.67	-0.550864	2	3.46163	0.549374	555.467	1	13/26
		R.LIGDAAKNQVAM*NPTNTVFDAKR.L	2491.8	-0.98808	3	4.39181	0.491166	629.198	1	25/88
		R.GTLDPVEKALR.D	1199.38	-0.379879	2	2.57706	0.418017	533.842	1	14/20
		K.NSLESYAFNM*K.A	1320.45	-1.01264	2	3.37636	0.44863	1421.92	1	17/20
		R.MVNHFIAEFKR.K	1392.65	-2.8814	2	2.92809	0.465552	1148.64	1	16/20
		R.TTPSYVAFTDTER.L	1488.58	-0.334603	2	2.80534	0.573673	723.333	1	18/24
		R.DAKLDKSQIHDIVLVGGSTR.I	2153.43	-0.976863	2	5.16853	0.511939	1989.59	1	24/38
		K.NQVAMNPTNTVFDAK.R	1650.84	-0.640115	2	4.17317	0.561179	1235.35	1	20/28
		K.LDKSQIHDIVLVGGSTR.I	1839.09	2.25155	2	3.20511	0.294622	1274.94	1	20/32
		K.SQIHDIVLVGGSTRIPK.I	1821.11	2.31436	3	4.65676	0.469245	1318.66	1	28/64
		R.LIGDAAKNQVAMNPTNTVFDAKR.L	2475.81	-0.943482	3	5.62642	0.592495	1959.95	1	36/88
		R.DKVSSKNSLESYAFNMK.A	1949.17	-1.36806	2	4.88004	0.506116	1286.2	1	20/32
		R.MVNHFIAEFK.R	1236.47	-0.28941	2	3.03972	0.306443	952.974	1	14/18
		K.VSSKNSLESYAFNMK.A	1705.91	-1.07847	2	3.2078	0.486482	605.496	1	14/28
		K.LDKSQIHDIVLVGGSTRIPK.I	2177.53	-0.596675	3	5.02633	0.489673	1761.17	1	33/76
		K.VEIIANDQGNRTTPSYVAFTDTER.L	2698.88	-1.11675	3	4.68289	0.408392	1255.89	1	29/92
		K.NSLESYAFNMK.A	1304.45	-1.00137	2	3.63158	0.619567	1347.96	1	17/20
		R.IINEPTAAAIAYGLDKK.G	1789.07	2.9614	2	3.23673	0.314866	670.315	1	19/32
		K.SFYPEEVSSM*VLTK.M	1633.84	-0.584588	2	3.47589	0.503184	908.908	1	18/26
		R.QATKDAGTIAGLNVLR.I	1628.86	0.798007	2	4.16835	0.293976	1124.69	2	18/30
		K.DAGTIAGLNVLR.I	1200.37	-0.754346	2	3.10006	0.310126	965.583	1	17/22
		K.TVTNAVVTVPAYFNDSQR.Q	1983.17	-0.464773	3	3.77088	0.428499	1142.24	1	32/68
		R.ARFEELNADLFR.G	1481.64	0.0733493	3	4.10719	0.316264	1426.23	1	25/44
		R.IINEPTAAAIAYGLDKKVGAER.N	2301.63	-0.932875	2	5.13093	0.69175	1368.92	1	23/42
		K.LLQDFFNGKELNK.S	1566.78	0.745023	2	3.40182	0.268712	823.779	1	14/24
		K.VQVEYKGETKSFYPEEVSSMVLTK.M	2780.14	-1.19495	3	4.43378	0.418205	700.791	1	29/92
		R.IINEPTAAAIAYGLDK.G	1660.89	-0.446254	2	5.4149	0.53152	1462.74	1	24/30
		K.GPAVGIDLGTTYSCVGVFQHGK.V	2264.52	-0.719114	2	4.31616	0.186516	836.519	1	20/42
		R.FEELNADLFR.G	1254.37	-0.593882	2	2.84535	0.331642	901.345	1	14/18
		K.IQKLLQDFFNGKELNK.S	1936.24	-0.699923	2	5.13143	0.500242	2185.1	1	22/30
		K.IQKLLQDFFNGK.E	1451.69	-0.367674	2	3.417	0.144167	1018.71	1	15/22
		K.SFYPEEVSSMVLTK.M	1617.84	1.08074	2	2.99684	0.417976	606.053	1	17/26
		K.QTQTFTTYSDNQPGVLIQVYEGER.A	2775.96	-1.08604	3	5.63886	0.541108	1057.39	1	28/92
		K.ILDKCNEIINWLDK.N	1775.03	-0.374275	2	3.71378	0.355407	1190.6	1	17/26
		K.MKEIAEAYLGKTVTNAVVTVPAYFNDSQR.Q	3217.64	-1.9145	3	3.93638	0.465156	686.132	1	27/112
		K.SINPDEAVAYGAAVQAAILSGDK.S	2261.47	0.0468092	2	5.33923	0.602991	1200.77	1	22/44
65 kDa	STK38					100.237		54189.9	6005814	10 (10 0 0 0 0)
		R.KADMLEKEQVGHIR.A	1654.92	-0.489952	3	4.26664	0.448932	1293.57	1	27/52
		R.GAFGEVRLVQKK.D	1332.58	-0.352708	2	2.65592	0.110558	790.23	1	15/22
		R.GAFGEVRLVQK.K	1204.4	0.857437	2	3.03331	0.360177	713.539	1	14/20
		R.NLNHSLPSDFTFQNMNSK.R	2095.28	-1.35361	2	4.73329	0.527746	840.062	1	21/34
		R.TRLGLEDFESLK.V	1408.58	-0.762397	2	3.7237	0.235656	1570.88	1	19/22
		R.TEFYRNLNHSLPSDFTFQNMNSKR.K	2948.22	0.711542	3	3.82113	0.341326	842.083	1	25/92
		R.TRLGLEDFESLKVIGR.G	1834.11	-0.464194	2	3.46193	0.424172	637.391	1	16/30
		K.SNSFFEGVDWEHIR.E	1723.83	-0.976228	2	3.34317	0.365806	719.017	1	16/26
		R.LGLEDFESLKVIGR.G	1576.82	-0.750415	2	3.40994	0.531912	990.833	1	16/26
		K.VTLENFYSNLIAQHEER.E	2064.24	-1.18417	2	3.36988	0.597008	674.201	1	17/32
60 kDa	PFKFB3					20.1981		57287.2	224282149	2 (2 0 0 0 0)
		K.EGGQIAVFDATNTTR.E	1580.68	0.440707	2	3.03766	0.44744	523.121	1	15/28
		K.IVYYLMNIHVQPR.T	1646.98	-0.155251	2	3.96144	0.524072	1273.14	1	17/24
45 kDa	PPM1B					230.236		52642.3	4505995	23 (23 0 0 0 0)
		R.ESDGASDEAEESGSQGK.L	1683.58	-0.91752	2	2.5736	0.5093	835.6	1	15/32
		K.KDSELDKHLESR.V	1457.57	-0.83186	2	3.9611	0.4282	1389.5	1	17/22
		K.VSDEAVKKDSELDK.H	1563.69	-0.89751	2	3.0059	0.323	614.2	1	16/26
		K.DSELDKHLESR.V	1329.4	1.29161	2	3.2117	0.4315	691.8	1	14/20
		R.IQNAGGSVM*IQR.V	1290.47	0.19969	2	3.659	0.2405	770.4	1	17/22
		K.ERIQNAGGSVMIQR.V	1559.78	-0.96419	2	4.2528	0.4788	1401	1	19/26
		R.IQNAGGSVMIQR.V	1274.48	-0.80662	2	3.2959	0.1927	1036.6	1	17/22
		R.ALGDYDYKCVDGK.G	1504.62	-0.9369	2	2.9509	0.4517	793.2	1	15/24
		K.SGEEGM*PDLAHVMR.I	1545.72	-1.03631	2	3.6446	0.5287	590.7	1	16/26
		R.SGSTAVGVMISPK.H	1234.45	-0.79674	2	2.7812	0.3966	1025.3	1	14/24
		R.YGLSSM*QGWR.V	1201.33	-0.78562	2	2.6384	0.4227	864.7	1	15/18
		R.TGFLKIDEYM*R.N	1389.6	-0.90844	2	2.6218	0.339	769.3	1	15/20
		K.SGSALELSVENVK.N	1333.47	-0.76886	2	3.2066	0.5105	1249.5	1	18/24
		R.VANYCSTHLLEHITTNEDFRAAGK.S	2748.98	-0.67721	4	4.5193	0.471	1221.8	1	38/138
		K.SGEEGMPDLAHVMR.I	1529.72	-1.03712	2	3.7186	0.4633	654.9	1	17/26
		R.QLLEEM*LTSYR.L	1399.59	-0.89674	2	2.6248	0.4022	569	1	12/20
		R.YGLSSMQGWR.V	1185.34	-0.78546	2	2.6736	0.4947	1427.1	1	16/18
40 kDa		R.VANYCSTHLLEHITTNEDFR.A	2421.6	-1.46943	3	3.7705	0.5088	1332.2	1	30/76
		K.SGSALELSVENVKNGIR.T	1773.97	-1.01811	2	3.7085	0.5342	849.5	1	19/32
		R.VEEIMEKSGEEGMPDLAHVMR.I	2388.73	-1.62326	3	4.7268	0.6283	1174.4	1	33/80
		R.SGSTAVGVMISPKHIYFINCGDSR.A	2597.93	-1.65982	3	4.2242	0.5827	903.8	1	32/92
		K.GSRDNMSIVLVCFSNAPK.V	1996.27	-1.29079	3	3.7566	0.4366	860.1	1	26/68
		R.QLLEEMLTSYR.L	1383.6	-0.89659	2	3.2549	0.2792	726.3	1	13/20
	WDR77					70.2544		36724.2	13129110	7 (7 0 0 0 0)
		R.AHAAQVTCVAASPHK.D	1548.72	-0.9464	3	3.9508	0.4895	872.9	1	26/56
		R.KETPPPLVPPAAR.E	1373.63	-0.82982	2	2.8287	0.3244	549.3	1	14/24
		R.AHAAQVTCVAASPHKDSVFLSCSEDNR.I	2959.16	-1.80223	4	5.0876	0.461	2005.8	1	46/156
		K.DSVFLSCSEDNR.I	1429.47	-0.85805	2	3.6102	0.5964	506.8	1	14/22
		R.YRSDGALLLGASSLSGR.C	1723.91	-0.99814	2	4.4492	0.5684	1503	1	24/32
		R.SDGALLLGASSLSGR.C	1404.55	0.20242	2	3.9233	0.5928	1265.8	1	19/28
		K.FCKYEHDDIVSTVSVLSSGTQAVSGSK.D	2903.14	-1.74326	4	3.9644	0.4548	1277.1	1	39/156
Mass Spectrometry Analysis of CEP131-containing Protein Complex
						Score	Coverage	MW	Accession	Peptide (Hits)
Molecular weights	Protein	Peptide	MH+	DeltaM	z	XC	DeltaCn	Sp	RSp	Ions
300 kDa	USP9X					250.286	11.2852	292277	145309309	25 (25 0 0 0 0)
		K.GDLLEGANAYHCEK.C	1577.67	0.295015	2	3.42462	0.519522	932.061	1	17/26
		R.HGNPEEEEWLTAER.M	1697.74	-0.019921	2	4.0458	0.50177	722.628	1	17/26
		K.IIEDCSNSEETVKLLR.F	1907.11	0.489873	2	4.6509	0.139325	1729.82	1	19/30
		R.NNFLPNADMETR.R	1422.55	-0.229039	2	2.91141	0.313043	531.707	1	16/22
		R.MDTIDQDDELIR.Y	1464.58	-0.635756	2	3.48501	0.528921	633.033	1	16/22
		K.ASYDTLCVLDGDKDSVNCAR.Q	2260.39	-0.727103	2	2.96752	0.527223	501.802	1	15/38
		R.HLQVIFGHLAASR.L	1449.69	0.79325	2	3.21755	0.426032	1067.74	1	17/24
		K.NEAKNDALSMIIK.S	1447.68	-1.02886	2	3.35882	0.239306	1013.68	1	17/24
		R.LWGEPVNLR.E	1084.25	-0.24068	2	2.53754	0.182625	560.123	3	13/16
		R.YSHVQEVQERLNFLR.F	1919.13	0.524956	2	3.53893	0.361575	700.502	1	14/28
		K.HSGDYFTLLR.H	1209.34	-0.00885568	2	3.09046	0.291791	700.403	1	13/18
		R.LVGVLVHSGQASGGHYYSYIIQR.N	2505.82	-0.32398	3	5.71366	0.643783	1421.31	1	35/88
		K.LLLTAIGYGHVR.A	1313.57	-0.101344	2	3.48267	0.509116	1144.82	1	18/22
		R.FSEYLLECPSAEVR.G	1700.86	-0.159744	2	3.7016	0.58937	1424.71	1	19/26
		R.EICSLFGEAPQNLSQTQR.S	2079.25	-0.594894	2	5.43112	0.591191	1589.19	1	24/34
		R.VLTVLREYINECDSDYHEER.T	2541.71	-0.974363	3	5.60412	0.570836	1591.79	1	31/76
		R.FFRDGLTISFTK.I	1432.65	0.553293	2	3.31211	0.330955	1192.61	1	16/22
		R.QVAQEQFFLMCTR.C	1658.9	-1.44615	2	3.50439	0.578457	891.153	1	15/24
		R.TGETGIEETILEGHLGVTK.E	1985.18	-0.573693	2	4.65561	0.600629	1061.08	1	20/36
		R.LQVNQVVIHEDFIQSCFDR.L	2348.59	0.180207	2	3.29114	0.464855	525.038	1	17/36
		R.NHQNLLDSLEQYVK.G	1701.86	-0.506149	2	3.54457	0.209543	1167.24	1	18/26
		K.MNALNEVNKVISSVSYYTHR.H	2326.62	-0.047744	3	4.15081	0.360705	925.701	1	29/76
		R.AIDLLKEIYTNLGPR.L	1717	0.0895722	2	4.41004	0.55899	1298.64	1	20/28
		K.LSVPATFMLVSLDEGPGPPIK.Y	2169.57	-0.819209	2	4.25885	0.627074	753.764	1	18/40
		K.SGGLPLVLSMLTR.N	1344.65	0.682948	2	4.67171	0.618604	1118.65	1	19/24
300 kDa	PCM1					110.197		228531	134142826	11 (11 0 0 0 0)
		K.ASSMREDLVEKNER.S	1664.82	-0.465595	3	3.61794	0.360018	1416.06	1	25/52
		R.EKFYEAKLQQQQR.E	1696.89	-0.38674	2	2.75962	0.391733	513.994	1	13/24
		R.KIEATGVIQSCAK.E	1405.62	-0.204352	2	2.96488	0.36926	807.054	1	15/24
		R.QAALLALQHK.A	1093.3	-0.33241	2	2.94499	0.407043	842.98	1	14/18
		R.SSQQPVSEVSTIPCPR.I	1772.93	-0.861533	2	3.6696	0.510158	1255.87	1	21/30
		R.WKNNCPFSADENYRPLAK.T	2211.42	0.219406	2	3.33564	0.513107	677.43	1	17/34
		R.INFSDLDQR.S	1108.19	-0.20955	2	2.71132	0.372852	713.563	1	12/16
		R.LKQMLNELMR.Q	1276.6	-0.079326	2	2.79246	0.360913	889.62	1	15/18
		R.MVLTLTQQNDESKEFVK.F	2011.29	-0.354544	2	2.7932	0.454051	692.943	1	16/32
		R.IIEDGDGAGAGTTVNNLEETPVIENR.S	2685.84	-0.179885	2	3.47441	0.568565	755.745	1	18/50
		R.ALYALQDIVSR.H	1249.44	1.72615	2	3.93254	0.368497	1463.51	1	17/20
135 kDa	CEP131					608.287	26.7425	121847	111955084	61 (60 1 0 0 0)
		R.SNKGAVGNCVTTM*VHNR.Y	1862.05	1.28807	3	3.86036	0.531058	1161.16	1	29/64
		R.VAQAQAQHELEIKK.L	1593.81	0.540426	2	5.02988	0.352037	1521.98	1	20/26
		R.QREHYEATIQR.H	1431.54	-1.09438	2	2.9225	0.263172	667.384	1	14/20
		K.KLKELMSATEK.A	1278.54	-0.585164	2	2.88505	0.29154	1083.84	1	15/20
		K.TALARKEEAVSSLR.T	1531.74	0.064613	3	4.54508	0.413527	987.331	1	27/52
		R.VAQAQAQHELEIKKLK.E	1835.14	1.12943	2	4.45683	0.532618	1301.13	1	20/30
		R.SNKGAVGNCVTTMVHNR.Y	1846.06	0.498516	2	3.08459	0.481239	748.811	1	18/32
		R.CLPTSDSSPEPQQPPEDR.T	2041.11	0.322387	2	3.48898	0.504647	664.004	1	18/34
		R.QAKAELATLQAR.Q	1300.49	2.59508	2	3.25129	0.383484	645.443	1	13/22
		R.VAQAQAQHELEIK.K	1465.64	-2.06083	2	3.59028	0.491538	1570.59	1	18/24
		R.VPGM*RQPAQELSPTPGGTAHQALK.A	2488.8	-1.13574	3	3.79668	0.384972	1190.95	1	33/92
		K.GQLGEAEGENLR.L	1273.33	0.661076	2	3.65227	0.52629	1162.72	1	17/22
		R.QRSGEGTLLDLHQQK.E	1710.87	-0.369081	3	4.08476	0.342686	1142.64	1	23/56
		K.GRDKEIELVIHR.L	1465.68	-0.205844	3	4.57033	0.388648	1894.77	1	26/44
		K.AATCEGSESSGFGKLPK.N	1726.86	-0.647053	2	4.09553	0.501616	1418.24	1	22/32
		R.LKSLHEAELLQSDERASQR.C	2211.42	-0.658083	2	4.02836	0.392148	725.3	1	17/36
		R.VPGMRQPAQELSPTPGGTAHQALK.A	2472.81	0.497801	2	3.67013	0.504207	525.897	1	17/46
		R.CSELKGQLGEAEGENLR.L	1891.02	-0.884682	2	4.4519	0.61046	1314.89	1	23/32
		R.LKSLHEAELLQSDER.A	1768.95	2.23263	2	5.07003	0.54837	2248.03	1	22/28
		K.SLHEAELLQSDER.A	1527.62	2.79304	2	3.96467	0.452487	1707.48	1	19/24
		R.KVLEATGPGGSQAINNLR.R	1826.05	-1.1977	3	5.25605	0.444405	2443.13	1	37/68
		R.QEFEDRLAASEEETR.Q	1810.86	2.12472	2	2.71599	0.278196	958.945	1	19/28
		R.TRKEEAWLLNR.E	1416.61	0.489287	2	3.49851	0.190503	1619.5	1	16/20
		R.SGEGTLLDLHQQK.E	1426.56	-1.16408	2	3.74563	0.460299	1834.6	1	20/24
		R.RGAGAARLEHLLQAK.R	1591.84	-0.505072	3	3.61401	0.319525	793.082	1	23/56
		K.KQAMLLLQR.A	1101.39	1.67646	2	2.74983	0.184449	823.605	1	14/16
		K.IKEVTVRGLEPEIQK.L	1740.04	0.195092	2	3.53728	0.344629	906.857	1	20/28
		R.KECTVALAPNFTANNR.S	1806.99	-0.635041	2	4.21853	0.213985	756.451	1	17/30
		R.TQHEAAVKRADHLEELLEQHR.R	2511.74	0.0573053	3	3.6947	0.342973	885.339	1	25/80
		R.LEADMALAKEESEKAAESR.I	2079.28	-0.934476	2	4.80292	0.643391	1749.92	1	24/36
		K.VLEATGPGGSQAINNLR.R	1697.87	-0.634271	2	5.1588	0.54277	1886.11	1	25/32
		R.SGEGTLLDLHQQKEAAR.R	1854.01	-0.644619	2	3.45682	0.413031	510.687	1	15/32
		R.ALEDAQAVNEQLSSER.S	1760.84	0.230683	2	5.55821	0.618096	1888.19	1	23/30
		R.FQQHLEQEQWALQQQR.Q	2098.27	0.0971217	2	4.3945	0.458995	1392.78	1	19/30
		R.HQM*ELNTLKQQLELER.Q	2027.29	-0.112036	3	4.04795	0.099089	637.201	2	22/60
		R.ADHLEELLEQHR.R	1490.6	2.46958	2	4.28834	0.381227	1682.11	1	17/22
		K.RPASLSTAPSEKGATWNVLDDQPR.G	2597.83	1.0031	3	4.79895	0.527647	1458.65	1	33/92
		K.ECTVALAPNFTANNR.S	1678.82	-1.47958	2	2.94052	0.566705	854.763	1	20/28
		R.LAASEEETRQAKAELATLQAR.Q	2287.52	-1.46062	2	4.30417	0.465595	849.607	1	17/40
		R.APPLKSSNQTAPSLNNIIK.A	1994.28	0.0576354	2	4.6789	0.65285	1206.52	1	22/36
		K.SSNQTAPSLNNIIK.A	1487.64	2.35158	2	3.72735	0.329183	513.055	1	17/26
		R.LRDKYEAELSELEQSER.K	2096.24	-0.133976	2	5.74629	0.553781	1970.98	1	23/32
		R.HQMELNTLKQQLELER.Q	2011.29	1.54476	2	5.12741	0.53862	2289.13	1	23/30
		R.DKYEAELSELEQSER.K	1826.9	1.23431	2	5.49662	0.464455	1930.22	1	22/28
		K.GATWNVLDDQPR.G	1372.47	-1.01711	2	3.18273	0.488509	879.426	1	14/22
		R.CLPTSDSSPEPQQPPEDRTQDVLAQDAAGDNLEMM*APSR.G	4272.54	0.234551	3	3.57864	0.0102254	608.806	1	29/152
		R.CLPTSDSSPEPQQPPEDRTQDVLAQDAAGDNLEM*MAPSR.G	4272.54	0.234551	3	3.54205	0.480499	608.806	1	29/152
		R.TQDVLAQDAAGDNLEMMAPSR.G	2234.45	0.30965	2	5.15259	0.606112	1878.43	1	25/40
		R.CSELKGQLGEAEGENLRLQGLVR.Q	2557.84	-0.24506	3	3.52459	0.348707	568.45	1	25/88
		R.GLEPEIQKLIAR.H	1367.62	1.40627	2	2.76137	0.41809	587.627	1	16/22
		R.SPAGVDLSLTGLPPPVSR.R	1764.02	2.37683	2	4.74649	0.50515	922.409	1	24/34
		R.HLAFIDQLIEDKK.V	1570.81	-0.978904	2	4.69488	0.575092	2077.28	1	22/24
		K.LSAFPEPPEDGTLLSEAK.L	1902.09	0.0378464	2	3.72514	0.550385	817.069	1	21/34
		K.ERALEDAQAVNEQLSSERSNLAQVIR.Q	2928.17	2.82084	3	4.09909	0.476804	644.397	1	32/100
		K.FGKLSAFPEPPEDGTLLSEAK.L	2234.49	-0.379134	2	4.37566	0.617619	1307.29	1	26/40
		R.AIGSVPERSPAGVDLSLTGLPPPVSR.R	2573.93	1.42663	2	4.71782	0.490499	680.108	1	22/50
		K.EVTVRGLEPEIQKLIAR.H	1952.29	-0.115197	3	3.52926	0.249545	940.657	1	24/64
		R.HLAFIDQLIEDK.K	1442.64	-0.406331	2	4.50687	0.554573	1309.4	1	19/22
		R.SGSPRPTEPTDFLMLFEGSPSGK.K	2438.7	1.99793	2	5.44553	0.585953	1339.96	1	24/44
		K.LQSIM*SFLDEMEK.S	1587.84	-0.760796	2	2.73133	0.436506	637.952	1	15/24
		K.LQSIMSFLDEMEK.S	1571.84	-0.781994	2	3.50014	0.417067	1203.57	1	19/24
110 kDa	Nucleolin (NCL)					60.2		76614	55956788	6 (6 0 0 0 0)
		K.NDLAVVDVR.I	1001.12	-0.206149	2	2.82839	0.393114	896.967	1	14/16
		K.EVFEDAAEIR.L	1179.26	0.58484	2	3.22304	0.377547	1138.53	1	16/18
		K.GFGFVDFNSEEDAKAAK.E	1832.95	-1.2213	2	3.38833	0.571508	1080.84	1	18/32
		K.GFGFVDFNSEEDAK.A	1562.62	-0.825652	2	2.81573	0.454857	964.462	1	18/26
		K.FGYVDFESAEDLEK.A	1649.74	-0.195046	2	4.0007	0.54222	1033.79	1	18/26
		K.TGISDVFAKNDLAVVDVR.I	1920.16	0.595727	2	3.81779	0.521734	943.615	1	18/34
95 kDa	Interleukin enhancer-binding factor 3 (ILF3)					50.203		95338	24234750	5 (5 0 0 0 0)
		R.IFVNDDRHVMAK.H	1445.67	0.0879519	2	3.30056	0.485922	1363.68	1	17/22
		R.QQREDITQSAQHALR.L	1781.91	2.58223	3	4.06065	0.454102	1481.82	1	27/56
		R.GLKYELISETGGSHDKR.F	1891.07	-0.628932	2	2.78758	0.39965	1148.53	1	18/32
		K.VLQDMGLPTGAEGR.D	1444.64	-0.871168	2	3.45957	0.398623	734.045	1	17/26
		K.AYAALAALEK.L	1021.19	-0.260596	2	2.86463	0.430736	1069.92	1	14/18
72 kDa	Heat shock 70 kDa protein 1A (HSPA1A)					234.287		70051.8	194248072	24 (21 3 0 0 0)
		K.ATAGDTHLGGEDFDNR.L	1676.68	-0.422001	2	4.23041	0.537404	916.622	1	18/30
		R.LVNHFVEEFKRK.H	1546.8	-1.3867	2	3.16153	0.339428	759.221	1	14/22
		K.NQVALNPQNTVFDAKR.L	1816.01	1.6393	2	3.84176	0.456626	858.309	1	19/30
		R.TTPSYVAFTDTER.L	1488.58	-0.334603	2	2.80534	0.573673	723.333	1	18/24
		K.AQIHDLVLVGGSTR.I	1466.67	-1.08488	2	3.83429	0.564015	1314.57	1	17/26
		K.NQVALNPQNTVFDAK.R	1659.82	-0.409939	2	5.16056	0.543582	1254.45	1	22/28
		R.DAKLDKAQIHDLVLVGGSTR.I	2137.43	-0.619767	2	4.68844	0.544535	1532.68	1	22/38
		K.LDKAQIHDLVLVGGSTR.I	1823.09	-0.486037	3	4.15322	0.429358	1126.83	1	26/64
		R.LIGDAAKNQVALNPQNTVFDAKR.L	2484.8	2.23909	3	3.81297	0.300507	1273.76	1	31/88
		K.HWPFQVINDGDKPK.V	1681.88	0.603577	3	4.19608	0.441806	1067.92	1	27/52
		K.VEIIANDQGNRTTPSYVAFTDTER.L	2698.88	-1.11675	3	4.68289	0.408392	1255.89	1	29/92
		K.NALESYAFNMK.S	1288.45	-0.559798	2	3.12917	0.463195	1188.04	1	15/20
		R.VSAKNALESYAFNMK.S	1673.91	0.543922	2	3.9525	0.399602	855.316	1	17/28
		R.QATKDAGVIAGLNVLR.I	1626.88	0.636045	3	4.04684	0.221732	1541.1	1	31/60
		K.LLQDFFNGR.D	1110.25	-0.381114	2	2.65194	0.305541	766.52	1	13/16
		R.ARFEELCSDLFR.S	1543.7	-2.56589	2	3.01672	0.375496	802.345	1	15/22
		R.FEELCSDLFR.S	1316.43	0.0658785	2	3.24051	0.462511	693.528	1	13/18
		K.AFYPEEISSM*VLTK.M	1631.87	-0.350357	2	3.03358	0.489368	834.747	1	17/26
		R.IINEPTAAAIAYGLDR.T	1688.91	0.831125	3	4.53458	0.427147	1982.41	1	32/60
		K.AAAIGIDLGTTYSCVGVFQHGK.V	2266.53	-2.73501	2	3.51113	0.569511	606.092	2	17/42
		K.DAGVIAGLNVLR.I	1198.4	-0.447606	2	3.77647	0.422256	1570.99	1	20/22
		K.RKELEQVCNPIISGLYQGAGGPGPGGFGAQGPK.G	3341.72	-0.898194	3	5.74002	0.652194	1345.18	1	40/128
		K.FGDPVVQSDMKHWPFQVINDGDKPK.V	2886.23	-0.497193	3	3.86729	0.223266	601.015	1	25/96
		K.AFYPEEISSMVLTK.M	1615.87	0.782985	2	3.48687	0.428085	1085.13	1	21/26
65 kDa	Serine/threonine-protein kinase 38 (STK38)					150.227		54189.9	6005814	15 (15 0 0 0 0)
		R.KADMLEKEQVGHIR.A	1654.92	0.755532	3	4.49665	0.567857	880.275	1	23/52
		R.DIKPDNLLLDSKGHVK.L	1793.06	-0.121546	2	3.08566	0.441277	674.737	1	16/30
		K.GHVKLSDFGLCTGLKK.A	1761.05	-0.449341	3	3.62132	0.555982	730.595	1	24/60
		K.LSDFGLCTGLKK.A	1339.56	1.52934	2	3.06765	0.329758	762.409	1	16/22
		R.NLNHSLPSDFTFQNM*NSK.R	2111.28	-1.15809	2	3.66018	0.551636	698.352	1	19/34
		R.FCCEWEHRIGAPGVEEIK.S	2218.44	2.41299	2	3.53444	0.53684	827.874	1	18/34
		R.NLNHSLPSDFTFQNMNSKR.K	2251.47	1.78377	2	3.89032	0.416705	509.247	1	18/36
		K.GHVKLSDFGLCTGLK.K	1632.88	-0.889146	2	2.98802	0.543313	924.04	1	17/28
		R.NLNHSLPSDFTFQNMNSK.R	2095.28	2.8671	2	4.54994	0.484306	969.552	1	22/34
		R.TRLGLEDFESLK.V	1408.58	0.400079	2	3.51117	0.258863	1180.56	1	17/22
		R.TEFYRNLNHSLPSDFTFQNMNSK.R	2792.04	2.46858	3	3.78134	0.443026	528.048	1	25/88
		R.TRLGLEDFESLKVIGR.G	1834.11	-0.948569	2	3.94931	0.529047	970.323	1	20/30
		K.VTLENFYSNLIAQHEER.E	2064.24	-0.638761	2	3.68018	0.56871	665.86	1	16/32
		R.AERDILVEADSLWVVK.M	1844.1	2.35543	2	3.83603	0.454182	904.124	1	18/30
45 kDa	b-actin					80.2516		41736.5	4501885	8 (8 0 0 0 0)
		R.HQGVMVGMGQKDSYVGDEAQSKR.G	2508.78	-1.71819	3	5.03119	0.617248	854.45	1	30/88
		R.MQKEITALAPSTM*K.I	1565.88	-0.534408	2	3.83127	0.439153	1751.83	1	19/26
		R.HQGVMVGMGQKDSYVGDEAQSK.R	2352.59	-0.277385	3	4.25819	0.623813	1096.42	1	31/84
		R.VAPEEHPVLLTEAPLNPK.A	1955.24	1.13959	2	4.05602	0.138041	677.336	2	19/34
		K.SYELPDGQVITIGNER.F	1791.94	-0.774891	2	4.63314	0.594354	1381.19	1	23/30
		K.DLYANTVLSGGTTMYPGIADR.M	2216.46	-1.00904	2	4.0467	0.445643	833.803	1	19/40
		R.TTGIVM*DSGDGVTHTVPIYEGYALPHAILR.L	3201.59	-0.858441	3	4.36415	0.429131	647.105	1	25/116
		R.TTGIVMDSGDGVTHTVPIYEGYALPHAILR.L	3185.6	-1.26227	3	5.00324	0.594501	991.716	1	32/116
42 kDa	Protein phosphatase 1B (PP1B)					80.3293		52642.3	4505995	8 (8 0 0 0 0)
		K.ERIQNAGGSVMIQR.V	1559.78	-0.654994	2	3.38187	0.349047	1001.9	1	16/26
		R.IQNAGGSVMIQR.V	1274.48	-0.229101	2	3.43335	0.282398	939.495	1	16/22
		R.LNPHRESDGASDEAEESGSQGKLVEALR.Q	2983.11	-0.182681	3	6.58567	0.631235	1123.92	1	36/108
		K.RNVIEAVYSR.L	1207.36	-0.791544	2	3.46781	0.449482	1014.36	1	14/18
		R.VANYCSTHLLEHITTNEDFR.A	2421.6	-0.489013	2	3.21513	0.486486	565.156	1	15/38
		R.YGLSSMQGWR.V	1185.34	1.47284	2	3.5073	0.507286	1318.93	1	16/18
		R.DNMSIVLVCFSNAPK.V	1695.96	2.81488	2	4.58696	0.376661	1674.12	1	20/28
		R.QLLEEMLTSYR.L	1383.6	2.27566	2	3.49932	0.300703	1422.07	1	16/20
27 kDa	Histone H1.5					20.1553		22580	4885381	2 (2 0 0 0 0)
		K.SLVSKGTLVQTK.G	1261.49	-0.130645	2	3.10672	0.521837	1064.85	1	16/22
		R.KATGPPVSELITK.A	1341.58	0.549618	2	3.07697	0.529223	1160.51	1	15/24
